# Supplementary material for: Peiminine inhibits colorectal cancer cell proliferation by inducing apoptosis and autophagy and modulating key metabolic pathways
Source: Oncotarget. 2017 Apr 25;8(29):47619–31. doi: 10.18632/oncotarget.17411 (PMC5564592; doi:10.18632/oncotarget.17411)
Supplement: Supplementary file 2 [file oncotarget-08-47619-s002.xlsx]

## Sheet: Supplemental table 1
Supplemental table 1 List of 236 detected metabolites with their some important properties including retention index (RI), mass, KEGG and HMDB entry numbers
Super Pathway	Sub Pathway	Biochemical Name	Platform	Comp ID	KEGG	HMDB	PUBCHEM	CAS	RI	Mass
Amino Acid	Glycine, Serine and Threonine Metabolism	glycine	GC/MS	11777	C00037	HMDB00123	750	56-40-6	1166	101.9
		betaine	LC/MS pos	3141	C00719	HMDB00043	247	107-43-7	721	118.2
		serine	GC/MS	1648	C00065	HMDB00187	5951	56-45-1	1389.1	204
		N-acetylserine	GC/MS	37076		HMDB02931	65249	97-14-3	1526	218
		threonine	GC/MS	1284	C00188	HMDB00167	6288	72-19-5	1412.3	218.1
		N-acetylthreonine	GC/MS	33939			152204	17093-74-2	1538	117
	Alanine and Aspartate Metabolism	alanine	GC/MS	1126	C00041	HMDB00161	5950	56-41-7	1147.6	115.9
		aspartate	GC/MS	15996	C00049	HMDB00191	5960	56-84-8	1529.7	232
		asparagine	GC/MS	11398	C00152	HMDB00168	6267	70-47-3	1651.2	231
		N-acetylaspartate (NAA)	LC/MS pos	22185	C01042	HMDB00812	65065	997-55-7;997-55-7	1222	176.1
	Glutamate Metabolism	glutamate	LC/MS pos	57	C00025	HMDB00148	611	56-86-0	700	148.1
		glutamine	LC/MS pos	53	C00064	HMDB00641	5961	56-85-9	684	147.2
		N-acetylglutamate	LC/MS pos	15720	C00624	HMDB01138	70914	5817-08-03	1492	190.1
		gamma-aminobutyrate (GABA)	GC/MS	1416	C00334	HMDB00112	119	56-12-2	1539.7	304.1
		pyroglutamine*	LC/MS pos	32672			134508	2353-44-8	764	129.2
	Histidine Metabolism	histidine	LC/MS neg	59	C00135	HMDB00177	6274	5934-29-2	757	154.1
		imidazole propionate	LC/MS pos	40730		HMDB02271	70630	1074-59-5	1011.7	141.1
	Lysine Metabolism	lysine	GC/MS	1301	C00047	HMDB00182	5962	56-87-1	1836.7	317.2
		cadaverine	GC/MS	15308	C01672	HMDB02322	273	462-94-2;1476-39-7	1780.4	174
		5-aminovalerate	GC/MS	18319	C00431	HMDB03355	138	660-88-8	1620.8	174
	Phenylalanine and Tyrosine Metabolism	phenylalanine	LC/MS pos	64	C00079	HMDB00159	6140	63-91-2	2056	166.1
		tyrosine	LC/MS pos	1299	C00082	HMDB00158	6057	60-18-4	1516	182.1
		3-(4-hydroxyphenyl)lactate	LC/MS neg	32197	C03672	HMDB00755	9378	6482-98-0	1395	181.1
	Tryptophan Metabolism	tryptophan	LC/MS pos	54	C00078	HMDB00929	6305	73-22-3	2445	205.1
		indolelactate	GC/MS	18349	C02043	HMDB00671	92904	832-97-3	1964.9	202
	Leucine, Isoleucine and Valine Metabolism	leucine	LC/MS pos	60	C00123	HMDB00687	6106	61-90-5	1674	132.2
		4-methyl-2-oxopentanoate	LC/MS neg	22116	C00233	HMDB00695	70	816-66-0	2200	129.2
		isovalerylcarnitine (C5)	LC/MS pos	34407		HMDB00688	6426851	31023-24-2	2533	246.2
		isoleucine	LC/MS pos	1125	C00407	HMDB00172	6306	73-32-5	1614	132.1
		3-methyl-2-oxovalerate	LC/MS neg	15676	C00671	HMDB03736	47	1460-34-0;51829-07-3	2106	129.2
		2-methylbutyrylcarnitine (C5)	LC/MS pos	35431		HMDB00378	6426901	31023-25-3	2439	246.1
		valine	LC/MS pos	1649	C00183	HMDB00883	6287	72-18-4	1040	118.1
		isobutyrylcarnitine (C4)	LC/MS pos	33441		HMDB00736	168379	25518-49-4	1941	232.2
	Methionine, Cysteine, SAM and Taurine Metabolism	methionine	LC/MS pos	1302	C00073	HMDB00696	6137	63-68-3	1252	150.1
		N-acetylmethionine	LC/MS neg	1589	C02712	HMDB11745	448580	65-82-7	1805	190.1
		S-adenosylhomocysteine (SAH)	LC/MS neg	15948	C00021	HMDB00939	439155	979-92-0	1821	383.1
		2-aminobutyrate	GC/MS	1577	C02261	HMDB00650	439691	1492-24-6	1215.7	130
		cysteine	GC/MS	31453	C00097	HMDB00574	5862	52-90-4;56-89-3	1560.1	218
		hypotaurine	GC/MS	590	C00519	HMDB00965	107812	300-84-5	1598.5	188
		taurine	GC/MS	2125	C00245	HMDB00251	1123	107-35-7	1616.4	254.1
	Urea cycle; Arginine and Proline Metabolism	arginine	GC/MS	1638	C00062	HMDB00517	232	1119-34-2	1608.5	142
		urea	GC/MS	6329	C00086	HMDB00294	1176	57-13-6	1287.7	189
		ornithine	GC/MS	1493	C00077	HMDB03374	6262	3184-13-2	1763.8	142
		proline	LC/MS pos	1898	C00148	HMDB00162	145742	147-85-3	796	116.1
		citrulline	LC/MS pos	2132	C00327	HMDB00904	9750	372-75-8	715	176.1
		trans-4-hydroxyproline	GC/MS	1366	C01157	HMDB00725	5810	51-35-4	1537	140
	Creatine Metabolism	creatine	LC/MS pos	27718	C00300	HMDB00064	586	57-00-1	758	132.1
		creatinine	LC/MS pos	513	C00791	HMDB00562	588	60-27-5	730	114.1
	Polyamine Metabolism	putrescine	GC/MS	1408	C00134	HMDB01414	1045	110-60-1	1705.8	174
		5-methylthioadenosine (MTA)	LC/MS pos	1419	C00170	HMDB01173	439176	2457-80-9	2427	298.1
		N-acetylputrescine	LC/MS pos	37496	C02714	HMDB02064	122356	18233-70-0	895	131.1
		4-acetamidobutanoate	LC/MS pos	1558	C02946	HMDB03681	18189	3025-96-5	1724	146.1
	Glutathione Metabolism	glutathione, reduced (GSH)	LC/MS pos	2127	C00051	HMDB00125	124886	70-18-8	1274	308.1
		glutathione, oxidized (GSSG)	LC/MS pos	27727	C00127	HMDB03337	65359	103239-24-3	1535	613.1
		cysteine-glutathione disulfide	LC/MS pos	35159		HMDB00656	4247235	13081-14-6	821	427.1
		S-methylglutathione	LC/MS pos	33944	C11347		3605667	2922-56-7	1610	322.1
		cys-gly, oxidized	GC/MS	18368			333293	7729-20-6	1909.2	220.1
		5-oxoproline	LC/MS neg	1494	C01879	HMDB00267	7405	98-79-3	744	128.2
		ophthalmate	LC/MS pos	34592		HMDB05765	7018721	495-27-2	1457	290.1
		S-nitrosoglutathione (GSNO)	LC/MS pos	47127		HMDB04645	3514	57564-91-7	1785	336.92
Peptide	Gamma-glutamyl Amino Acid	gamma-glutamylalanine	LC/MS pos	37063		HMDB29142	440103	5875-41-2	1108	219
		gamma-glutamylglutamate	LC/MS pos	36738	C05282	HMDB11737	92865	1116-22-9	1036	277.1
		gamma-glutamylglutamine	LC/MS pos	2730	C05283	HMDB11738	150914	10148-81-9	806	276.1
		gamma-glutamylisoleucine*	LC/MS pos	34456		HMDB11170	14253342		2644	261.2
		gamma-glutamylleucine	LC/MS pos	18369		HMDB11171	151023	2566-39-4	2744	261.2
		gamma-glutamylthreonine*	LC/MS pos	33364		HMDB29159		5652-48-2	977	249.1
	Dipeptide	alanylleucine	LC/MS pos	37093		HMDB28691	259583	1638-60-4	2150	203
		glutaminylleucine	LC/MS pos	42994					2180	260.2
		glycylisoleucine	LC/MS pos	36659		HMDB28844	88079	19461-38-2	2080	189.1
		glycylleucine	LC/MS pos	34398	C02155	HMDB00759	92843	869-19-2	2236	189.1
		leucylglycine	LC/MS pos	40045			79070	686-50-0	1800	189.2
		lysylleucine	LC/MS pos	40020			4682588	7369-79-1	1546	260.2
		phenylalanylalanine	LC/MS pos	41374			6993123;5488196	3918-87-4	2047.6	237.1
		threonylphenylalanine	LC/MS pos	31530			4099799;4099798	16875-27-7	2500	267.2
		valylleucine	LC/MS pos	39994		HMDB29131	352039	22906-55-4	2503.3	231.2
	Acetylated Peptides	phenylacetylglycine	LC/MS neg	33945	C05598	HMDB00821	68144	500-98-1	2377	192.1
Carbohydrate	Glycolysis, Gluconeogenesis, and Pyruvate Metabolism	glucose	GC/MS	38507	C00031	HMDB00122	79025	50-99-7	1866.8	204.1
		glucose 6-phosphate	GC/MS	31260	C00668	HMDB01401	5958	103192-55-8	2042.7	387.2
		glucose 1-phosphate	GC/MS	33755	C00103	HMDB01586	65533	56401-20-8	1853	217.1
		Isobar: fructose 1,6-diphosphate, glucose 1,6-diphosphate, myo-inositol 1,4 or 1,3-diphosphate	LC/MS neg	36984					572	339
		dihydroxyacetone phosphate (DHAP)	GC/MS	15522	C00111	HMDB01473	668	102783-56-2	1737	315.1
		2-phosphoglycerate	GC/MS	35629	C00631	HMDB03391	59	70195-25-4	1734	459.1
		3-phosphoglycerate	GC/MS	40264	C00597	HMDB00807	724	80731-10-8	1754	357.1
		pyruvate	LC/MS neg	42582	C00022	HMDB00243	1060	127-17-3	727	87.1
		lactate	GC/MS	527	C00186	HMDB00190	612	79-33-4	1102.8	116.9
		glycerate	GC/MS	1572	C00258	HMDB00139	752	600-19-1	1360.7	189
	Pentose Phosphate Pathway	ribose 5-phosphate	GC/MS	561	C00117	HMDB01548		18265-46-8;108321-05-7	1928.4	315.1
		ribulose/xylulose 5-phosphate	GC/MS	37288	C00199				1935	357.2
	Pentose Metabolism	ribose	GC/MS	1472	C00121	HMDB00283	5779	50-69-1	1635	217.1
		ribitol	GC/MS	15772	C00474	HMDB00508	6912	488-81-3	1692.4	217
		arabinose	GC/MS	575	C00216	HMDB00646	66308	28697-53-2	1631.6	217
		arabitol	GC/MS	38075	C01904	HMDB00568	94154	7643-75-6	1687.5	307.1
	Disaccharides and Oligosaccharides	lactose	GC/MS	567	C00243	HMDB00186	84571	5965-66-2	2134	204
		sucrose	LC/MS pos	1519	C00089	HMDB00258	5988	57-50-1	880	360
	Fructose, Mannose and Galactose Metabolism	fructose	GC/MS	577	C00095	HMDB00660	5984	57-48-7	1758	217
		sorbitol	GC/MS	15053	C00794	HMDB00247	5780	6706-59-8	1843	319.1
	Nucleotide Sugar	UDP-glucuronate	LC/MS neg	2763	C00167	HMDB00935	17473	28053-08-9;63700-19-6	594	579.1
		UDP-N-acetylglucosamine/galactosamine	LC/MS neg	38673					661	606.1
	Aminosugar Metabolism	N-acetylmannosamine	GC/MS	15060	C00140	HMDB01129	439281	7772-94-3	1915.9	245.1
		N-acetylneuraminate	GC/MS	34284	C00270	HMDB00230	439197	131-48-6	2058	356.2
		erythronate*	GC/MS	33477		HMDB00613	2781043	88759-55-1	1546.9	292.1
Energy	TCA Cycle	citrate	GC/MS	1564	C00158	HMDB00094	311	77-92-9	1763.4	273.1
		cis-aconitate	LC/MS neg	12025	C00417	HMDB00072	643757	585-84-2	603	173.1
		succinate	LC/MS neg	1437	C00042	HMDB00254	1110	110-15-6	618	117.1
		fumarate	GC/MS	1643	C00122	HMDB00134	444972	100-17-8	1382.1	245
		malate	GC/MS	1303	C00149	HMDB00156	525	6915-15-7	1502	233
	Oxidative Phosphorylation	acetylphosphate	GC/MS	15488	C00227	HMDB01494	186	94249-01-1	1263	211
		pyrophosphate (PPi)	GC/MS	2078	C00013	HMDB00250	644102	1466-09-3;2466-09-3	1642.3	451
		phosphate	GC/MS	11438	C00009	HMDB01429	1061	7664-38-2	1307.7	298.9
Lipid	Short Chain Fatty Acid	valerate	LC/MS neg	33443	C00803	HMDB00892	7991	109-52-4	1774	101.2
	Medium Chain Fatty Acid	caprylate (8:0)	LC/MS neg	32492	C06423	HMDB00482	379	124-07-2	4367	143.2
	Long Chain Fatty Acid	myristate (14:0)	GC/MS	1365	C06424	HMDB00806	11005	544-63-8	1789.7	285.2
		palmitoleate (16:1n7)	LC/MS neg	33447	C08362	HMDB03229	445638	373-49-9	5477	253.3
		10-heptadecenoate (17:1n7)	LC/MS neg	33971		HMDB60038	5312435	29743-97-3	5558	267.3
		oleate (18:1n9)	GC/MS	1359	C00712	HMDB00207	445639	112-80-1	1984.4	339.2
		13-octadecenoate (18:1n5)	GC/MS	17804		HMDB41480	5312441	13126-39-1	1991	339.3
		nonadecanoate (19:0)	LC/MS neg	1356	C16535	HMDB00772	12591	646-30-0	6073	297.3
		10-nonadecenoate (19:1n9)	LC/MS neg	33972		HMDB13622	5312513	73033-09-7	5775	295.4
		eicosenoate (20:1)	LC/MS neg	33587		HMDB02231	5282768		5955	309.4
		lignocerate (24:0)	GC/MS	1364	C08320	HMDB02003	11197	557-59-5	2211	425.4
	Polyunsaturated Fatty Acid (n3 and n6)	eicosapentaenoate (EPA; 20:5n3)	LC/MS neg	18467	C06428	HMDB01999	446284	10-2005-9;10417-94-4	5442	301.3
		docosapentaenoate (n3 DPA; 22:5n3)	LC/MS neg	32504	C16513	HMDB01976	6441454	2234-74-4	5574	329.4
		docosahexaenoate (DHA; 22:6n3)	LC/MS neg	19323	C06429	HMDB02183	445580	6217-54-5	5518	327.3
		linoleate (18:2n6)	LC/MS neg	1105	C01595	HMDB00673	5280450	60-33-3	5533	279.3
		linolenate [alpha or gamma; (18:3n3 or 6)]	LC/MS neg	34035	C06426	HMDB03073	5280934		5450	277.3
		dihomo-linolenate (20:3n3 or n6)	LC/MS neg	35718	C03242	HMDB02925	5280581	17046-59-2	5600	305.4
		arachidonate (20:4n6)	LC/MS neg	1110	C00219	HMDB01043	444899	506-32-1	5525	303.4
		docosadienoate (22:2n6)	LC/MS neg	32415	C16533	HMDB61714	5282807	7370-49-2	6017	335.4
		dihomo-linoleate (20:2n6)	LC/MS neg	17805	C16525	HMDB05060	6439848	2091-39-6	5722	307.3
		mead acid (20:3n9)	LC/MS neg	35174		HMDB10378	5312531	20590-32-3	5642	305.4
	Fatty Acid, Branched	17-methylstearate	LC/MS neg	38296			3083779	2724-59-6	5987	297.4
	Fatty Acid, Dicarboxylate	2-hydroxyglutarate	GC/MS	37253	C02630	HMDB00606	43	40951-21-1	1576	247
		dodecanedioate	LC/MS neg	32388	C02678	HMDB00623	12736	693-23-2	2990	229.2
	Fatty Acid Metabolism (also BCAA Metabolism)	butyrylcarnitine (C4)	LC/MS pos	32412	C02862	HMDB02013	439829	25576-40-3	2007	232.2
		propionylcarnitine (C3)	LC/MS pos	32452	C03017	HMDB00824	107738	17298-37-2	1589	218.2
	Fatty Acid Metabolism(Acyl Carnitine)	acetylcarnitine (C2)	LC/MS pos	32198	C02571	HMDB00201	1	5080-50-2	1203	204.2
		hexanoylcarnitine (C6)	LC/MS pos	32328		HMDB00705	6426853	6920-35-0	3174	260.2
		palmitoylcarnitine (C16)	LC/MS pos	22189	C02990	HMDB00222	461	6865-14-1	5179	400.4
		stearoylcarnitine (C18)	LC/MS pos	34409		HMDB00848	6426855	18822-91-8	5300	428.4
		oleoylcarnitine (C18:1)	LC/MS pos	35160		HMDB05065	6441392;53477789	38677-66-6	5202	426.4
	Carnitine Metabolism	deoxycarnitine	LC/MS pos	36747	C01181	HMDB01161	134	6249-56-5	759	146.1
		carnitine	LC/MS pos	15500	C00318	HMDB00062	10917	461-05-2	702	162.2
	Inositol Metabolism	myo-inositol	GC/MS	19934	C00137	HMDB00211	892	87-89-8	1924.9	217
		scyllo-inositol	GC/MS	32379	C06153	HMDB06088	892	488-59-5	1893.8	318.2
		inositol 1-phosphate (I1P)	GC/MS	1481	C04006	HMDB00213	440194	573-35-3;106032-59-1	2057.8	318.1
		inositol 2-phosphate (I2P)	GC/MS	27725	C01177	HMDB01313			2072.9	318.1
	Phospholipid Metabolism	choline	LC/MS pos	15506	C00114	HMDB00097	305	67-48-1	674	104.2
		choline phosphate	LC/MS pos	34396	C00588	HMDB01565	1014	72556-74-2	695	184.1
		cytidine 5'-diphosphocholine	LC/MS pos	34418	C00307	HMDB01413	13804	33818-15-4	777	489.1
		glycerophosphorylcholine (GPC)	LC/MS pos	15990	C00670	HMDB00086	71920	28319-77-9	694	258.1
		ethanolamine	GC/MS	1497	C00189	HMDB00149	700	141-43-5	1304	174.1
		phosphoethanolamine	GC/MS	12102	C00346	HMDB00224	1015	1071-23-4	1577.3	299.1
	Lysolipid	1-palmitoyl-GPC (16:0)	LC/MS pos	33955		HMDB10382	86554	17364-16-8	5671	496.4
		2-palmitoyl-GPC (16:0)*	LC/MS pos	35253		HMDB61702	15061532		5604	496.3
		1-palmitoleoyl-GPC (16:1)*	LC/MS pos	33230		HMDB10383	24779461		5524	494.3
		2-palmitoleoyl-GPC (16:1)*	LC/MS pos	35819					5482	494.3
		1-stearoyl-GPC (18:0)	LC/MS pos	33961		HMDB10384	497299	19420-57-6	5844	524.4
		2-stearoyl-GPC (18:0)*	LC/MS pos	35255			10208382		5780	524.4
		1-oleoyl-GPC (18:1)	LC/MS pos	33960		HMDB02815	16081932	19420-56-5	5700	522.4
		1-palmitoyl-GPE (16:0)	LC/MS neg	35631		HMDB11503	9547069	53862-35-4	5940	452.3
		1-stearoyl-GPE (18:0)	LC/MS neg	34416		HMDB11130	9547068	69747-55-3	6200	480.4
		1-oleoyl-GPE (18:1)	LC/MS neg	35628		HMDB11506	9547071	89576-29-4	5928	478.3
		1-arachidonoyl-GPE (20:4n6)*	LC/MS neg	35186		HMDB11517	42607465		5731	500.3
		1-palmitoyl-GPI (16:0)*	LC/MS neg	35305		HMDB61695			5573	571.3
		1-stearoyl-GPI (18:0)	LC/MS neg	19324		HMDB61696		796963-93-4	5800	599.4
		1-oleoyl-GPI (18:1)*	LC/MS neg	36602					5577	597.4
		1-arachidonoyl-GPI (20:4)*	LC/MS neg	34214		HMDB61690			5479	619.4
		1-stearoyl-GPS (18:0)*	LC/MS neg	45966			9547101		5798.7	524.4
		1-oleoyl-GPS (18:1)	LC/MS neg	19260			9547099	326589-90-6	5607	522.3
		1-oleoyl-GPG (18:1)*	LC/MS neg	45968					5586.8	509.5
	Lysoplasmalogen	1-(1-enyl-palmitoyl)-GPE (P-16:0)*	LC/MS neg	39270					6153	436.4
		1-(1-enyl-oleoyl)-GPE (P-18:1)*	LC/MS neg	44621					6105.2	462.5
		1-(1-enyl-stearoyl)-GPE (P-18:0)*	LC/MS neg	39271					6500	464.4
	Glycerolipid Metabolism	glycerol	GC/MS	15122	C00116	HMDB00131	753	56-81-5	1311	205
		glycerol 3-phosphate	GC/MS	15365	C00093	HMDB00126	754	29849-82-9	1719.7	357.1
		glycerophosphoglycerol	GC/MS	48857	C03274		439964		1969	357.3
	Monoacylglycerol	1-palmitoylglycerol (16:0)	GC/MS	21127		HMDB31074	14900	542-44-9	2119.5	371.3
		2-palmitoylglycerol (16:0)	GC/MS	33419		HMDB11533	123409	23470-00-0	2108	129
		1-stearoylglycerol (18:0)	GC/MS	21188	D01947	HMDB31075	24699	123-94-4;31566-31-1	2186.6	399.4
		1-oleoylglycerol (18:1)	LC/MS pos	21184		HMDB11567	5283468	111-03-5	5821	374.1
	Sphingolipid Metabolism	sphinganine	LC/MS pos	17769	C00836	HMDB00269	3126	3102-56-5	5175	302.3
		palmitoyl sphingomyelin (d18:1/16:0)	GC/MS	37506			9939941	6254-89-3	2524	311.3
		stearoyl sphingomyelin (d18:1/18:0)	GC/MS	19503	C00550	HMDB01348	6453725	85187-10-6;85187-10-6	2645	311.3
		sphingosine	LC/MS pos	17747	C00319	HMDB00252	5353955	123-78-4	5197	300.2
		N-palmitoyl-sphingosine (d18:1/16:0)	GC/MS	44877		HMDB04949	5283564	24696-26-2	2609	370.3
	Sterol	squalene	GC/MS	1518	C00751	HMDB00256	638072	111-02-4	2205	69
		lathosterol	GC/MS	39864	C01189	HMDB01170	65728	80-99-9;80-99-9	2337	255.2
		cholesterol	GC/MS	63	C00187	HMDB00067	11025495	57-88-5	2316.9	329.3
		7-ketocholesterol	GC/MS	34188		HMDB00501	91474	566-28-9	2412	472.4
		cholestanol	GC/MS	21131	C12978	HMDB00908	6665	80-97-7	2320.8	215.2
Nucleotide	Purine Metabolism, (Hypo)Xanthine/Inosine containing	inosine 5'-monophosphate (IMP)	LC/MS pos	2133	C00130	HMDB00175	8582	4691-65-0	1310	349
		inosine	LC/MS neg	1123	C00294	HMDB00195	6021	58-63-9	1600	267.2
		hypoxanthine	LC/MS neg	3127	C00262	HMDB00157	790	68-94-0	1313	135.1
		xanthine	GC/MS	3147	C00385	HMDB00292	1188	69-89-6	1889.9	353
		xanthosine	LC/MS pos	15136	C01762	HMDB00299	64959	146-80-5	1785	285
	Purine Metabolism, Adenine containing	adenosine 5'-monophosphate (AMP)	LC/MS pos	32342	C00020	HMDB00045	6083	149022-20-8	1210	348.1
		adenosine 2'-monophosphate (2'-AMP)	LC/MS pos	36815	C00946	HMDB11617	94136	130-49-4	1625	348.1
		adenylosuccinate	LC/MS neg	18360	C03794	HMDB00536	195	19046-78-7	569	462.1
		adenosine	LC/MS pos	555	C00212	HMDB00050	60961	58-61-7	1650	268.1
		adenine	GC/MS	554	C00147	HMDB00034	190	73-24-5	1804.2	264
		N1-methyladenosine	LC/MS pos	15650	C02494	HMDB03331	27476	15763-06-1	1356	282.1
		N6-methyladenosine	LC/MS pos	37114		HMDB04044	102175	1867-73-8	1985	282.1
	Purine Metabolism, Guanine containing	guanosine 5'- monophosphate (5'-GMP)	LC/MS pos	2849	C00144	HMDB01397	6804	5550-12-09	1300	364
		guanosine	LC/MS neg	1573	C00387	HMDB00133	6802	118-00-3	1675	282.1
	Pyrimidine Metabolism, Uracil containing	uridine 5'-triphosphate (UTP)	LC/MS neg	33448	C00075	HMDB00285	6133	19817-92-6	639	483
		uridine 5'-diphosphate (UDP)	LC/MS neg	5345	C00015	HMDB00295	6031	21931-53-3	606	403
		uridine monophosphate (5' or 3')	LC/MS pos	39879		HMDB00288	6030	58-97-9	1079	325
		uridine	LC/MS neg	606	C00299	HMDB00296	6029	58-96-8	1430	243.1
		uracil	GC/MS	605	C00106	HMDB00300	1174	66-22-8	1370.4	241
		pseudouridine	LC/MS pos	33442	C02067	HMDB00767	15047	1445-07-4	1180	245
		5,6-dihydrouracil	GC/MS	1559	C00429	HMDB00076	649	504-07-4	1505.2	243
		beta-alanine	GC/MS	55	C00099	HMDB00056	239	56-41-7;107-95-9	1451.8	174
	Pyrimidine Metabolism, Cytidine containing	cytidine 5'-monophosphate (5'-CMP)	LC/MS pos	2372	C00055	HMDB00095	6131	63-37-6	887	324
	Purine and Pyrimidine Metabolism	methylphosphate	GC/MS	37070		HMDB61711	13130	7023-27-0	1221	241
Cofactors and Vitamins	Nicotinate and Nicotinamide Metabolism	nicotinate	GC/MS	1504	C00253	HMDB01488	938	59-67-6	1334.1	180
		nicotinate ribonucleoside*	LC/MS pos	33471	C05841	HMDB06809	161234	2625-49-2	1105	256
		nicotinic acid mononucleotide (NaMN)	LC/MS pos	32461	C01185	HMDB01132	5288991	321-02-8	879	336
		nicotinamide	LC/MS pos	594	C00153	HMDB01406	936	98-92-0	1267	123.1
		nicotinamide ribonucleotide (NMN)	LC/MS pos	22152	C00455	HMDB00229	14180	1094-61-7	886	335.1
		nicotinamide riboside*	LC/MS pos	33013	C03150	HMDB00855	439924	1341-23-7	955	255.1
		nicotinamide adenine dinucleotide (NAD+)	LC/MS pos	5278	C00003	HMDB00902	5893	53-84-9	1370	664
		nicotinamide adenine dinucleotide phosphate (NADP+)	LC/MS pos	32380	C00006	HMDB00217	5886	53-59-8 ;1184-16-3;24292-60-2	1330	743.9
		nicotinate adenine dinucleotide (NAAD+)	LC/MS neg	15725			25246170	6450-77-7;104809-30-5	1236	662.9
		adenosine 5'-diphosphoribose (ADP-ribose)	LC/MS neg	558	C00301	HMDB01178	192	68414-18-6	964	558.1
	Riboflavin Metabolism	flavin adenine dinucleotide (FAD)	LC/MS neg	2134	C00016	HMDB01248	643975	146-14-5;84366-81-4	2413	784.1
	Pantothenate and CoA Metabolism	pantothenate	LC/MS pos	1508	C00864	HMDB00210	6613	137-08-6	2218	220.1
		coenzyme A	LC/MS neg	2936	C00010	HMDB01423	317	85-61-0;18439-24-2	1600	766.1
	Folate Metabolism	5-methyltetrahydrofolate (5MeTHF)	LC/MS neg	18330	C00440	HMDB01396	146	68703-91-3;68792-52-9	1838	458.2
	Thiamine Metabolism	thiamin (Vitamin B1)	LC/MS pos	5341	C00378	HMDB00235	1130	59-43-8	740	265.1
Xenobiotics	Food Component/Plant	1,6-anhydroglucose	GC/MS	21049		HMDB00640	2724705	498-07-7	1679.5	204.1
		gluconate	GC/MS	587	C00257	HMDB00625	10690	527-07-1	1879.4	333
		erythritol	GC/MS	20699	C00503	HMDB02994	222285	149-32-6	1517.5	217
		quinate	GC/MS	18335	C00296	HMDB03072	6508	77-95-2	1793	345.1
	Chemical	dimethyl sulfoxide (DMSO)*	LC/MS pos	40002	C11143	HMDB02151	679	67-68-5	1029	96
		phenol red	LC/MS neg	36817	C12600		4766	143-74-8	3650	353.1
		trizma acetate	GC/MS	20710	C07182		6503	6850-28-8	1525	306.2
